# Supplementary material for: Interpenetrating Polymer Networks of Poly(2-hydroxyethyl methacrylate) and Poly(N, N-dimethylacrylamide) as Potential Systems for Dermal Delivery of Dexamethasone Phosphate
Source: Pharmaceutics. 2023 Sep 15;15(9):2328. doi: 10.3390/pharmaceutics15092328 (PMC10538039; doi:10.3390/pharmaceutics15092328)
Supplement: Supplementary file 1 [file pharmaceutics-15-02328-s001.zip]

Archive with 1 entries (1 files):
- pharmaceutics-2576578-supplementary.pdf
